# Supplementary material for: Precision-activated T-cell engagers targeting HER2 or EGFR and CD3 mitigate on-target, off-tumor toxicity for immunotherapy in solid tumors
Source: Nat Cancer. 2023 Mar 30;4(4):485–501. doi: 10.1038/s43018-023-00536-9 (PMC10132983; doi:10.1038/s43018-023-00536-9)
Supplement: Supplementary file 3 — Statistical source data. [file 43018_2023_536_MOESM3_ESM.xlsx]

## Sheet: Fig. 2
Fig. 2a Binding affinities to human HER2 and CD3 at 37C by surface plasmon resonance.
Source data SPR sensorgrams are presented in Supplementary Figures 3 to 10
	KD(nM)			KD(nM)			KD(nM)			KD(nM)
HER-XPAT protein:huHER2-Fc	32.6		HER2(1x-N):huHER2-Fc	6.3		HER2(1x-C):huHER2-Fc	5.6		HER2-uTCE:huHER2-Fc	4.2
HER-XPAT protein:huHER2-Fc	26.7		HER2(1x-N):huHER2-Fc	6.7		HER2(1x-C):huHER2-Fc	6.1		HER2-uTCE:huHER2-Fc	2
HER-XPAT protein:huHER2-Fc	23.7		HER2(1x-N):huHER2-Fc	5		HER2(1x-C):huHER2-Fc	5.1		HER2-uTCE:huHER2-Fc	3.6
HER-XPAT protein:huHER2-Fc	30		HER2(1x-N):huHER2-Fc	4.9		HER2(1x-C):huHER2-Fc	5.2		HER2-uTCE:huHER2-Fc	2
HER-XPAT protein:huHER2-Fc	28.5		HER2(1x-N):huHER2-Fc	9.1		HER2(1x-C):huHER2-Fc	4.4		HER2-uTCE:huHER2-Fc	2.2
HER-XPAT protein:huHER2-Fc	24.6		HER2(1x-N):huHER2-Fc	9		HER2(1x-C):huHER2-Fc	5.1		HER2-uTCE:huHER2-Fc	1.2
HER-XPAT protein:huHER2-Fc	25.6		HER2(1x-N):huHER2-Fc	6.8		HER2(1x-C):huHER2-Fc	4.6		HER2-uTCE:huHER2-Fc	2.6
HER-XPAT protein:huHER2-Fc	19.4		HER2(1x-N):huHER2-Fc	8.8		HER2(1x-C):huHER2-Fc	5.3		HER2-uTCE:huHER2-Fc	1.2
HER-XPAT protein:huHER2-Fc	19.5		HER2(1x-N):huHER2-Fc	5.1
HER-XPAT protein:huHER2-Fc	27.5		HER2(1x-N):huHER2-Fc	7.9
HER-XPAT protein:huHER2-Fc	22.8		HER2(1x-N):huHER2-Fc	6.1
HER-XPAT protein:huHER2-Fc	18		HER2(1x-N):huHER2-Fc	10
	KD(nM)			KD(nM)			KD(nM)			KD(nM)
HER-XPAT protein:huCD3e-Fc	135.1		HER2(1x-N):huCD3e-Fc	52.8		HER2(1x-C):huCD3e-Fc	60.6		HER2-uTCE:huCD3e-Fc	28.6
HER-XPAT protein:huCD3e-Fc	169		HER2(1x-N):huCD3e-Fc	51.8		HER2(1x-C):huCD3e-Fc	59.6		HER2-uTCE:huCD3e-Fc	28.8
HER-XPAT protein:huCD3e-Fc	177.5		HER2(1x-N):huCD3e-Fc	51.5		HER2(1x-C):huCD3e-Fc	61.1		HER2-uTCE:huCD3e-Fc	29
HER-XPAT protein:huCD3e-Fc	147		HER2(1x-N):huCD3e-Fc	56		HER2(1x-C):huCD3e-Fc	58.7		HER2-uTCE:huCD3e-Fc	24.1
HER-XPAT protein:huCD3e-Fc	186		HER2(1x-N):huCD3e-Fc	46.2		HER2(1x-C):huCD3e-Fc	57.2		HER2-uTCE:huCD3e-Fc	23.7
HER-XPAT protein:huCD3e-Fc	200		HER2(1x-N):huCD3e-Fc	75.3		HER2(1x-C):huCD3e-Fc	53.4		HER2-uTCE:huCD3e-Fc	25.6
HER-XPAT protein:huCD3e-Fc	149.5		HER2(1x-N):huCD3e-Fc	70.1		HER2(1x-C):huCD3e-Fc	55.5		HER2-uTCE:huCD3e-Fc	24.3
HER-XPAT protein:huCD3e-Fc	160.1		HER2(1x-N):huCD3e-Fc	71.2		HER2(1x-C):huCD3e-Fc	55.4		HER2-uTCE:huCD3e-Fc	24.2
HER-XPAT protein:huCD3e-Fc	153.8		HER2(1x-N):huCD3e-Fc	47.6
HER-XPAT protein:huCD3e-Fc	129.7		HER2(1x-N):huCD3e-Fc	69.3
HER-XPAT protein:huCD3e-Fc	157.7		HER2(1x-N):huCD3e-Fc	45.2
HER-XPAT protein:huCD3e-Fc	154.7		HER2(1x-N):huCD3e-Fc	46.4
Fig. 2b In vitro tumor cytotoxicity of HER2-XPAT and its metabolites following a 48-hour incubation with co-cultures of huPBMCs and the high HER2-expressing human tumor cell lines (1:1 effector:target ratio) SKOV3
pM	uTCE		HER2-XPAT
300	33.4	31.4
100	38.3	43.7
33.3333	40.6	42.1
11.1111	48.2	49.5
3.7037	64.6	64.4
1.23457	92.9	90.1
0.411523	101.5	104.3
0.137174	96.8	103
0.045725	96.4	97.1
300000			38.1	39.4
100000			49.1	45.6
33333.3			81.2	76.5
11111.1			92.5	97.6
3703.7			95.9	103
1234.57			108.9	99.5
411.523			107.8	99.8
137.174			104.4	106.2
45.7247			103	99.1
Fig. 2c In vitro tumor cytotoxicity of HER2-XPAT and its metabolites following a 48-hour incubation with co-cultures of huPBMCs and the high HER2-expressing human tumor cell lines (1:1 effector:target ratio) BT-474
pM	uTCE	uTCE	HER2-XPAT	HER2-XPAT
300	9.8	5
100	7.8	5.1
33.3333	9.4	8.4
11.1111	23.4	21
3.7037	74.1	70.8
1.23457	103.8	91.6
0.411523		104.8
0.137174	112
0.045725	108.7	114.9
300000			8.8	11
100000			12.6	20
33333.3			76.7	92.2
11111.1			98.1	101.6
3703.7			88.9	93.8
1234.57			91.5	94.3
411.523				96.5
137.174				122.1
45.7247			119.1	119.4
Fig. 2d In vitro tumor cytotoxicity of HER2-XPAT and its metabolites following a 48-hour incubation with co-cultures of huPBMCs and the medium-low HER2-expressing human tumor cell lines (1:1 effector:target ratio) MCF7
pM	HER2-uTCE		HER2-XPAT
10000	7.3	6.5
3333.33	8.4	9.7
1111.11	9.2	10.8
370.37	15	15.3
123.457	38.3	41.5
41.1523	65.9	79.7
13.7174	92.7	104.3
4.57247	85.7	97.8
1.52416	106.3	98.9
1000000			60.2	61.9
333333			92.6	96.7
111111			106.5	107.8
37037			112.5	116.1
12345.7			117.8
4115.23			117.9
1371.74			117.6	120.9
457.247			111.7	118.1
152.416			111.2	109.1
Figure 2e In vitro cytotoxicity of HER2-XPAT and its metabolites against BT 474 cells co-cultured with huPBMCs (1:1 effector:target ratio)
nM	uTCE		HER2-XPAT				(1x-C)		(1x-N)		HER2-XPAT NoClv site
0.3		7
0.1	16	18.2
0.033333	18.7	21.1
0.011111	53	61.3
0.003704	92.5	100.6
0.001235	105.4	103.1
0.000412	99.4	109.9
0.000137	105.7	116.6
4.57e-05	108.5	106.4
30							9.6	19.5	9.4	7.8
10							17.3	15.9	9.4	10.7
3.33333							18.6	18.8	13.1	12.8
1.11111							52.4	40.9	38.2	29.5
0.37037							76.3	87.4	83.3	79.2
0.123457							97.3	108.6	115.7	103.1
0.041152							108.6	106.9	111.3	107.6
0.013717							95.4	110.8	110.5	103.4
0.004572							106.6	111	106	102.6
300			9.9	8.6							73.5	70.6
100			22.2	28.9							89.6	92.2
33.3333			54.3	59.6							99.6	91.6
11.1111			94.8	99.7							107.2	102.8
3.7037			105.8	107.8							111.4	105.2
1.23457			112.9	101.1							107.7	108.1
0.411523			114.7	107							110	107.2
0.137174			113	105.3							105.9	96.6
0.045725			102.3	102.8							104.3	94
Fig 2f. Impact of the protease-cleavable linker on in vitro cytotoxicity versus BT-474 cells co-cultured with huPBMC
	HER2-XPAT		(1x-C)		(1x-N)		HER2-XPAT NoClvSite		(1x-C)NoClvSite		(1x-N)NoClvSite
30000			8.2	7.5	6.8	7.2
10000			11.3	14.2	9.2	8.3
3333.33			22	29	12.3	12.7
1111.11			62.7	60.5	41.5	37.9
370.37			99	88.2	75.6	84.8
123.457			102	103	112.5	105.4
41.1523			102.2	102.2	110	104.4
13.7174			104.1	103.3	108.2	101.7
4.57247			96.6	99.3	106.6	100.7
300000	9.7	10.1					75.4	73.6	14	11	7.8	7.8
100000	38.7	38.8					86	89.4	14.8	19.3	9.8	10.7
33333.3	71.8	73					92.6	98	26.6	32.9	19.3	12.9
11111.1	95	95.1					99.8	99.2	52.9	55.4	34.8	34.5
3703.7	98.7	97					105.8	95.1	90	77.8	50.2	60.5
1234.57	97.4	101					103.9	100.5	96.6	100.8	91.9	100.6
411.523	101.7	103.4					99.9	100.6	103.3	95.8	104	107.9
137.174	97.2	103.6					92.4	103.9	95.7	102.1	106.6	102.8
45.7247	94.5	94.9					100.2	100.2	98.6	95.8	103.2	104.5
Figure 2g. CD69-positive T cells following 72-hour incubation of huPBMC/SKOV3 co-cultures with HER2-XPAT or its unmasked form (uTCE)
Concentration uTCE (pM)	CD69+ Tcells (%)			Concentration HER2-XPAT (pM)	CD69+ Tcells (%)
10000	79	78.8		600000	80.1	79.5
2500	83.1	80.8		150000	80.2	79.5
625	84.1	83.1		585.94	2.5	1.04
156.25	83.4	81.1		0.1	2.01	3.14
39.06	77.1	78.7
9.77	69.9	66.9
2.44	36.4	30.6
0.61	1.83	2.17
0.1	2.01	3.14
log(agonist) vs. response -- Variable slope (four parameters)
Best-fit values
	uTCE	XPAT
Bottom	-0.1311	1.374
Top	81.15	79.41
HillSlope	1.593	1.921
EC50	3.186	3634
95% CI (profile likelihood)
Bottom	-3.875 to 3.382	0.006456 to 2.723
Top	79.21 to 83.12	77.99 to 80.84
HillSlope	1.316 to 1.973	1.684 to 2.221
EC50	2.763 to 3.693	3301 to 4010
Figure 2h. IL-2 secretion following 72-hour incubation of huPBMC/SKOV3 co-cultures with HER2-XPAT or its unmasked form (uTCE)
Concentration HER2-uTCE (pM)	IL-2 (pg/ml)			Concentration HER2-XPAT (pM)	IL-2 (pg/ml)
10000	7729.35	6990.1		600000	1318.08	2643.37
2500	7855.12	6854.89		150000	1692.94	2014.83
625	8086.33	7104.75		37500	1762.29	2021.61
156.25	7151.08	6421.52		9375	1173.34	1437.37
39.06	3199.48	3455.35		2343.75	138.83	309.48
9.77	643.6	1177.25		36.62	42.61	NA
2.44	82.43	72.72		0.1	0	0
0.61	NA	36.36
0.1	0	0
log(agonist) vs. response -- Variable slope (four parameters)
Best-fit values
	uTCE	XPAT
Bottom	75.97	15.32
Top	7494	1926
HillSlope	1.627	2.055
EC50	43.62	6549
95% CI (profile likelihood)
Bottom	-336.7 to 459.7	-426.7 to 424.5
Top	7140 to 7865	1600 to 2360
HillSlope	1.190 to 2.572	0.6561 to ???
EC50	34.78 to 54.28	3037 to 14075
Fig 2i. Target-dependent T-cell activation with HER2-XPAT and its metabolites.
pM	HER2-uTCE		HER2-XPAT				(1x-C)		(1x-N)		HER2-XPAT-NoClvSite
50000	366122	331123
8333.33	325804	279656
1388.89	295733	259291
231.482	242286	201884
38.5802	163366	135636
6.43004	61489	52131
1.07167	12462	11396
0.178612	3924	3808
0.029769	3417	3259
500000							153185	157623	214083	212504	4636	3873
83333.3							170232	152709	189400	192217	3443	2775
13888.9							145019	133679	148266	151425	3058	2868
2314.82							82149	68369	70325	70349	2716	2639
385.803							23907	21408	20204	18188	2685	2488
64.3004							5040	4629	4747	4411	2486	2667
10.7167							3061	2906	2715	2550	2506	2573
1.78612							2722	2709	2602	2617	2567	2687
0.297687							2825	2799	2672	2713	2729	2685
3000000			33377	35924
500000			34157	34944
83333.3			22822	25613
13888.9			6033	5854
2314.82			3115	2855
385.803			2536	2654
64.3004			2611	2587
10.7167			2661	2648
1.78612			2750	2504
