# Supplementary material for: Precision-activated T-cell engagers targeting HER2 or EGFR and CD3 mitigate on-target, off-tumor toxicity for immunotherapy in solid tumors
Source: Nat Cancer. 2023 Mar 30;4(4):485–501. doi: 10.1038/s43018-023-00536-9 (PMC10132983; doi:10.1038/s43018-023-00536-9)
Supplement: Supplementary file 4 — Statistical source data. [file 43018_2023_536_MOESM4_ESM.xlsx]

## Sheet: Fig. 3
Fig. 3a Effects of HER2-XPAT and unmasked HER2-TCE in HER2-high BT-474 human breast cancer xenografts, engrafted with huPBMCs
Day Post Implantation	Group 1: vehicle control (no hPBMC)								Group 2: Diluent control								Group 3: HER2-XPAT QW									Group 4: HER2 uTCE TIW									Group 5: HER2 uTCE QW									Group 6: HER2-XPAT-NonClv QW
10	159.37	124.17	147.72	119.98	152.71				157.53	123.71	165.07	152.51	157.85				145.98	148.35	155.44	134.82	132.75	134.72	151.26	150.75		163.11	157.6	121.13	131.78	135.29	145.6	152.37	151.34		144.58	159.62	152.73	136.08	142.9	151.5	135.63	152.78		152.99	162.95	158.87	120.56	152.01	140.51
14	183.25	139.14	158.08	151.78	153.85				243.76	164.04	225.72	179.32	210.69				148.35	154.68	175.35	149.51	147.9	163	160.97	157.34		174.37	165.46	127.56	143.35	101.63	164.17	162.58	171.93		152.77	144	173.97	140.04	159.43	167.83	143.23	169.25		168.05	196.7	175.56	133.34	204.77	153.51
17	234.63	167.14	185.38	205.33	199.07				310.74	172.47	259.32	197.07	264.59				146.79	155.25	181.17	150.1	154.01	168.46	162.07	158.43		177.91	166.68	128.9	145.47	104.33	171.02	168.55	175.28		165.76	151.85	187.62	142.19	173.21	185.48	152.91	188.46		187.09	255.09	209.24	142.87	239.01	169.62
21	264.01	236.26	207.57	236.96	222.78				463.96	199.76	280.21	245.94	355.58				123.58	121.76	144.47	102.7	126.84	107.73	89.58	100.47		137.81	129.88	102.85	103.07	79.26	114.37	78.47	110.95		132.08	129.4	147.42	93.04	89.52	169.19	112.65	129.54		262.05	318.29	304	183.7	303.24	217.29
24	324.53	300.71	272.83	308.06	251.95				613.02	412.87	409.39	337.68	365.73				103.16	101.56	108.9	94.38	111.88	91.72	61.92	95.29		114.53	119.45	79.89	82.19	70.51	103.43	56.07			90.39	106.28	117.63	85.26	65.67	152.77	93.53	81.57		361.89	424.94	342.76	197.32	318.68	295.08
28	455.57	456.73	369.32	357.74	356.12				736.65	414.97	445.81	400.33	471.78				72.68	83.69	79.04	56.2	66.52	63.24	43.16	74.26		65.66	54.38	33.31	34.64	45.64	79.73	50.6			51.84	83	68.12	50.81		106.73	58.77	55.48		471.53	501.32	366.43	198.96		356.06
31	512.91	570.29	480.54	413.84	395.06				810.31	415.73	482.25	430.38	543.33				58.31	54.09	59.94	27.84	61.7	45.65	28.73			34.02	31.29	0	0	24.49	33.13	30.05			37.64	50.74	0	0		36.13	0	0		524.43	546.51	396.78	208.57		376.6
35	641.31	851.45	528.24	612.49	451.39				870.85	453.97	550.19	516.81	592.89				47.49	50.36	0	0	0	0	0			0	0	0	0	0	0	0			0	0	0	0		0	0	0		729.14	551.24	500.89	292.12		501.78
Body Weight
day	Vehicle					XPAT								uTCE								XPAT-NoClvSite
10	21.8	19.8	20.3	18.2	19.4	19.2	19.7	20.1	22.8	19.2	19.9	20.4	18.1	20.2	19.6	21	20.9	21.8	20.4	22.2	20.7	18.7	21.2	21.3	17.5	18.2	20	20.1	22.4
14	21.5	20.1	20.5	18.2	19.9	19.1	20.3	19.8	22.2	19.7	19.1	20.5	18.2	20.4	19.3	18.7	20.3	21.9	20.6	22.5	20.3	19.3	21.4	21.3	18.1	18.9	19.8	20.3
17	21.9	20.7	20.3	18.7	20.2	18.7	19.8	19.3	21.9	19.7	19	20	18.2	18.5	19	20.2	19.9	21.7	21.3	22.6	20.8	18.7	20.9	21.1	18.1	18.7	19.5	20.5
21	22.1	20.2	20.7	18.8	20.4	19.6	19.2	19.3	21.6	18.9	18.5	20.7	17.6	18.4	19	20	20.2	21.2	20.2	18.8	19.4	18.3	21.7	21	17.8	19.4	19.4	20.6
24	21.3	21.1	20.7	18.9	20.9	19.1	18.2	19.3	21.3	19.5	19.5	20.7	17.5	18.4	19.2	20.8	20.2	21.8	20.1	18.8		17.8	20.7	21.1	17.6	17.5	18.7	18.6
28	21.1	20.9	20.5	18.6	21.3	18.7	18.5	19.1	21.8	19.5	18.9	20.6	17.1	17.6	19.8	20	19.6	21.5	20	20.8		18.9	21	21.8	17.8		19.3	15.3
31	21	20.9	20.9	18.6	20.8	18.2	19.3	19.6	22.3	19.9	18.3	20.6		17.2	18.7	18.9	20.5	21.9	20.4	21.7		18.9	21.1	22.6	17.7		19.9
35	21.8	20	21.5	18.7	21.1	18	19.4	19.7	22.2	20.1	16.5	19.9		15.9	15.8	16.7	19.9	21.9	20.2	21.8		19.2	21.2	23	18.3		19.7
Fig. 3b Effects of HER2-XPAT and unmasked HER2-TCE in HER2-low HT-55 colon cancer xenografts, engrafted with huPBMCs
Day Post Implantation	PBMC, vehicle control									PBMC, HER2-uTCE site 0.88 mg/kg 3QW									PBMC, HER2-XPAT-NOCLV site 5.1 mg/kg QW									PBMC, HER2-XPAT 2.1 mg/kg QW									PBMCm HER2-XPAT 5.1 mg/kg QW									PBS vehicle
10	134	164	88	143	135	140	120	119		156	132	118	89	144	136	139	122		136	132	122	139	96	154	117	147		136	123	97	109	152	148	139	131		106	98	139	139	124	126	151	150		119	125	149	122
13	145	180	102	157	159	183	126	128		187	141	134	95	162	164	201	174		143	161	181	217	121	277	204	234		148	176	112	113	244	196	164	223		180	124	164	175	144	242	316	224		246	141	205	295
17	220	221	131	231	177	270	159	149		217	182	167	103	271	269	314	330		161	245	205	248	137	301	294	310		200	211	145	143	313	243	172	359		227	143	176	212	201	262	419	252		269	197	307	429
20	307	275	181	409	210	399	206	194		283	200	202	117	335	367	413	426		241	343	309	337	158	405		398		241	305	190	182	496	316	246	543		314	154	221	277	237	346	576	287		306	280	406	544
24	405	353	265	483	382	539	270	326		234	232	98	60	284	249	358	456		300	429	730	452	274	569		625		168	384	262	201	734	373	281	663		379	137	197	179	71	430	617	248		491	451	436	651
27	786	511	368	685	480	678	413	505		119	343	30	33	103	179	301	290		428	625	1174	813	427	928		816		76	343	149	156	934	373	242	731		127	61	102	129	50	378	461	176		821	1246	578	1013
31	1291	689	575	1283	628	944	527	742		94	322	23	25	91	170	185	186		487	625	1528	1035	480	1189		1010		59	317	128	149	1261	337	141	709		110	46	72	86	35	295	354	162		994	1438	689	1245
34	1428	837	812	1701	745	1310	676	877		50	309	21	15	42	131	54	87		679	811	1875	1283	539	1347		1324		30	549	85	146	1564	316	75	669		95	34	28	71	20	273	274	98		1117	1874	775	1370
Body Weight
day	Vehicle								uTCE								XPAT-NoClvSite								XPAT-2.1mg/kg								XPAT-5.1mg/kg
10	20.4	21.3	21.3	19.6	20.3	19.8	21.1	21.3	22.1	21.6	17.2	22.1	21.5	21.6	21.4	21.2	20.4	20.7	22	20.8	21.1	21.3	20.5	20.7	20.8	20.8	21	20.1	20.2	21.3	18.7	21.8	21.2	19	19.7	19.6	19.3	21.8	21.3	21.2
13	19.7	19.1	20.9	19.5	19.2	19	19.8	20.3	20.8	19.8	18.2	20.5	18.9	19.4	19.5	19	19.9	19.2	20.3	19.4	19.2	20.4	20.4	19.3	20	19	19.6	20.2	19.5	21.6	18.2	20.3	19.6	18.1	19.1	18.6	18.1	20.2	20.3	20.4
17	18	18.6	19.8	19	18.8	19.5	20.1	19.7	20.8	20	17.9	20.3	19.2	19.3	19	18.6	19.3	19.6	20.3	19.3	18.8	20.2	19.3	19.1	19.8	19.2	19.3	19.3	18.8	19.7	16.9	19.7	19.1	17.5	18.3	17.6	18.1	19.6	19.9	19.6
20	17.6	18	19	18.7	19.4	18.7	19.5	20	21.2	20.7	17.9	19.8	17.8	19.4	19.6	18.1	19.6	19.4	20.4	18.8	18.5	20.1		18.5	19.8	19.6	18.6	19.2	18.9	19.6	16.1	19.7	19.8	16.5	18.2	16.9	18.6	19.6	19.2	18.4
24	17.3	17.7	19	17.5	19.3	17.8	19.6	19.4	21.8	21.1	21.3	21.9	19.6	20	19	19.1	19.5	19.5	20.4	18.4	18.6	19.3		18	21.4	20.2	18	19.2	17.4	17.4	16	18.5	22.2	18.7	19.7	19.5	19.5	18.5	18.8	21.3
27	17.7	17.7	19.1	18.1	19.3	18.3	19.1	19.1	22	20.6	20.7	20.3	20.1	19.5	20.9	20.5	18.4	18.7	20.3	18.5	18.7	19.1		18.1	20.6	19.4	20.7	20.9	17.7	17.7	16.7	17.9	21.5	18.7	20.5	18.7	21.9	19.3	19.1	20.4
31	17.7	18.2	18.5	17.7	18.9	19.1	19.3	18.1	21.5	20.8	22.3	20.1	20.4	20.6	21.5	20.5	18.5	18.6	20.3	19	19	19.8		18.5	21.2	19.9	22.1	19.6	17.8	18.3	20.2	18.4	21.8	18.9	20.4	19.4	22.5	20	21.5	21.9
34	17.4	18.4	19	17.8	18	18.5	17.7	18.4	21.5	21.3	20.7	18.3	21.9	20.9	20.5	21.1	17.6	18.6	20.9	18.4	18	19.6		18.4	20.8	18.7	21.1	18.8	17.8	18.6	19.6	18.3	21.1	18.2	21.6	20	22	20.2	21.3	23
Fig 3c T-cell activation in BT-474 human tumor xenografts and peripheral blood evaluated by flow cytometry on day 18 following equimolar TIW IV dosing with HER2-XPAT and uTCE
CD25+CD4+ INTRATUMORAL
Vehicle					HER2 - XPAT					HER2-uTCE
13.95	10.81	7	22.64	16.1	54.6	62.52	50.8	31.28	48.52	20	66.8	26.92	57.53	62.22
CD25+CD8+ INTRATUMORAL
Vehicle					HER2 - XPAT					HER2-uTCE
15.34	1.4	1.01	19.65	12.29	71.15	56.04	40.09	49.27	66.37	35.24	71.91	54.31	60.99	69.18
CD25+CD4+ BLOOD T CELLS
Vehicle					HER2 - XPAT					HER2-uTCE
28.85	33.33	21.76	30.26	25.36	31.82	34.6	29.33	32.34	25.73	28.2	31.62	29.18	24.42	31.96
CD25+CD8+ BLOOD T CELLS
Vehicle					HER2 - XPAT					HER2-uTCE
15.01	7.61	6.28	18.79	13.81	19.55	13.43	12.1	14.72	16.14	16.89	9.57	10.45	7.02	15.42
[truncated: 2 more columns]
