# Supplementary material for: Precision-activated T-cell engagers targeting HER2 or EGFR and CD3 mitigate on-target, off-tumor toxicity for immunotherapy in solid tumors
Source: Nat Cancer. 2023 Mar 30;4(4):485–501. doi: 10.1038/s43018-023-00536-9 (PMC10132983; doi:10.1038/s43018-023-00536-9)
Supplement: Supplementary file 5 — Statistical source data. [file 43018_2023_536_MOESM5_ESM.xlsx]

## Sheet: Fig. 4
Fig. 4c Concentration of XPAT protein forms in tumors and healthy tissues.
	Tumor				Brain				Heart				Lung				Liver				Spleen
Mouse number	2x	1x-C	1x-N	uTCE	2x	1x-C	1x-N	uTCE	2x	1x-C	1x-N	uTCE	2x	1x-C	1x-N	uTCE	2x	1x-C	1x-N	uTCE	2x	1x-C	1x-N	uTCE
275925	0.785959	0.0335335	0.0540615	0.126446	1	BLQ	BLQ	BLQ	1	BLQ	BLQ	BLQ	0.971521	0.0142393	0.0142393	BLQ	0.966941	0.0100654	0.0229933	BLQ	1	BLQ	BLQ	BLQ
275967	0.748611	0.0500387	0.0774723	0.123878	1	BLQ	BLQ	BLQ	1	BLQ	BLQ	BLQ	0.944723	0.0276385	0.0276385	BLQ	0.95928	0.0138751	0.026845	BLQ	1	BLQ	BLQ	BLQ
275993	0.638615	0.102674	0.0924945	0.166217	1	BLQ	BLQ	BLQ	1	BLQ	BLQ	BLQ	0.965279	0.0208959	0.0138248	BLQ	0.954014	0.0229928	0.0229928	BLQ	1	BLQ	BLQ	BLQ
275994	0.660213	0.0805167	0.0939324	0.165338	1	BLQ	BLQ	BLQ	1	BLQ	BLQ	BLQ	0.960036	0.0199819	0.0199819	BLQ	0.947134	0.0199212	0.0329452	BLQ	1	BLQ	BLQ	BLQ
276853	0.786905	0.043961	0.0498668	0.119267	1	BLQ	BLQ	BLQ	1	BLQ	BLQ	BLQ	0.966985	0.00965004	0.0233652	BLQ	0.967606	0.0136782	0.0187156	BLQ	1	BLQ	BLQ	BLQ
276867	0.802589	0.0433633	0.0451114	0.108936	1	BLQ	BLQ	BLQ	1	BLQ	BLQ	BLQ	0.975837	0.0075978	0.0165649	BLQ	0.97781	0.0046964	0.0174937	BLQ	1	BLQ	BLQ	BLQ
281616	0.850748	0.0501182	0.0603704	0.0387631	1	BLQ	BLQ	BLQ	1	BLQ	BLQ	BLQ	0.960255	0.0171951	0.0225503	BLQ	0.950349	0.021618	0.0280328	BLQ	1	BLQ	BLQ	BLQ
281658	0.656355	0.0866655	0.113791	0.143188	1	BLQ	BLQ	BLQ	0.98329	BLQ	0.0167099	BLQ	0.956312	0.0146499	0.0290377	BLQ	0.962733	0.0104407	0.0268264	BLQ	1	BLQ	BLQ	BLQ
275183	0.915192	0.0210624	0.0395553	0.0241902	1	BLQ	BLQ	BLQ	1	BLQ	BLQ	BLQ	0.968694	0.0115583	0.0197474	BLQ	0.973914	0.0106282	0.0154579	BLQ	1	BLQ	BLQ	BLQ
275187	0.881209	0.0344833	0.0427743	0.041533	1	BLQ	BLQ	BLQ	1	BLQ	BLQ	BLQ	0.964346	0.0160435	0.0196105	BLQ	0.966193	0.00949291	0.0191259	0.00518872	0.913649	0.0315464	0.0548043	BLQ
281291	0.357679	0.0425684	0.072125	0.527628	1	BLQ	BLQ	BLQ	1	BLQ	BLQ	BLQ	0.97082	0.0145898	0.0145898	BLQ	0.981833	0.00908354	0.00908354	BLQ	0.967003	0.0329975	BLQ	BLQ
281294	0.328809	0.0212952	0.0411818	0.608714	1	BLQ	BLQ	BLQ	1	BLQ	BLQ	BLQ	0.953271	0.0233644	0.0233644	BLQ	0.985372	0.00731382	0.00731382	BLQ	1	BLQ	BLQ	BLQ
283713	0.326276	0.0127035	0.0440853	0.616935	1	BLQ	BLQ	BLQ	1	BLQ	BLQ	BLQ	0.971789	0.0141057	0.0141057	BLQ	0.988757	0.00562162	0.00562162	BLQ	1	BLQ	BLQ	BLQ
283738	0.278322	0.026622	0.103344	0.591712	1	BLQ	BLQ	BLQ	1	BLQ	BLQ	BLQ	0.966451	0.0167747	0.0167747	BLQ	0.985365	0.00731742	0.00731742	BLQ	1	BLQ	BLQ	BLQ
260849	0.823407	0.0214499	0.0556341	0.0995094	1	BLQ	BLQ	BLQ	1	BLQ	BLQ	BLQ	0.957507	0.0212463	0.0212463	BLQ	0.985894	0.00705291	0.00705291	BLQ	1	BLQ	BLQ	BLQ
260884	0.783894	0.0316621	0.0752246	0.109219	1	BLQ	BLQ	BLQ	1	BLQ	BLQ	BLQ	0.974135	0.0129323	0.0129323	BLQ	0.987681	0.00634932	0.00596946	BLQ	0.968626	0.0209201	0.010454	BLQ
283474	0.663891	0.0716662	0.118281	0.146162	1	BLQ	BLQ	BLQ	1	BLQ	BLQ	BLQ	0.971681	0.0161935	0.0121258	BLQ	0.975347	0.0123266	0.0123266	BLQ	1	BLQ	BLQ	BLQ
283492	0.601926	0.0875007	0.135807	0.174767	1	BLQ	BLQ	BLQ	1	BLQ	BLQ	BLQ	0.964074	0.0190507	0.0168755	BLQ	0.976095	0.0095426	0.0143624	BLQ	1	BLQ	BLQ	BLQ
279043	0.393819	0.0526894	0.170109	0.383383	1	BLQ	BLQ	BLQ	0.965386	0.0148526	0.0197618	BLQ	0.965284	0.0189795	0.0121426	0.00359347	0.965719	0.0223977	0.011883	BLQ	0.980903	0.0190968	BLQ	BLQ
279048	0.345282	0.0528557	0.15551	0.446352	1	BLQ	BLQ	BLQ	1	BLQ	BLQ	BLQ	0.975483	0.0117937	0.0127237	BLQ	0.993692	0.00315413	0.00315413	BLQ	1	BLQ	BLQ	BLQ
Average	0.631485	0.0483715	0.0820365	0.238107	1	BLQ	BLQ	BLQ	0.997434	BLQ	BLQ	BLQ	0.965224	0.016424	0.0181721	BLQ	0.972586	0.0113784	0.0157757	BLQ	0.991509	BLQ	BLQ	BLQ
SD	0.213773	0.0254292	0.0397636	0.205505	0	N/A	N/A	N/A	0.00841574	N/A	N/A	N/A	0.00803129	0.00482289	0.00511988	N/A	0.0135321	0.00600163	0.00879118	N/A	0.0210917	N/A	N/A	N/A
