# Supplementary material for: Precision-activated T-cell engagers targeting HER2 or EGFR and CD3 mitigate on-target, off-tumor toxicity for immunotherapy in solid tumors
Source: Nat Cancer. 2023 Mar 30;4(4):485–501. doi: 10.1038/s43018-023-00536-9 (PMC10132983; doi:10.1038/s43018-023-00536-9)
Supplement: Supplementary file 6 — Statistical source data. [file 43018_2023_536_MOESM6_ESM.xlsx]

## Sheet: Fig. 5
Fig. 5c Plasma concentrations following administration of a single IV dose of HER2-XPAT or a 48-hour continuous infusion of uTCE in NHPs
HER2-XPAT														HER2-uTCE
42 mg/kg HER2-XPAT (n=2):														Nominal Time Post End Of Infusion (Days)	HER2-uTCE Plasma concentration (nM)
Nominal Time Post End Of Infusion (Days)	HER2-XPAT Plasma concentration (nM)														Dose (mg/kg/day)
0.003472	7531.56	6922.84													0.2	0.1	0.06
0.166667	9366.4	6449.2												-1.99653	0.562833	0.211782	0.204325
0.25	6778.53	8200.55												-1.91667	3.94255	0.818328	0.89779
1	4690.48	5519.8												-1.75	11.162	2.03311	2.25749
2	3204.51	3836.64												-1	20.5197	3.56213	4.28225
4	2541.61	2452.59												0	21.7712	3.04965	3.03126
6	2268.85	2277.33												0.00347222	19.7165	3.17288	3.7843
7	1863.22	2045.3												0.0416667	16.5425	2.48124	3.13092
														0.0833333	14.4444	1.9881	2.5693
25 mg/kg HER2-XPAT (n=4):														0.166667	10.8298	1.44964	1.92326
Nominal Time Post End Of Infusion (Days)	HER2-XPAT Plasma concentration (nM)													0.25	8.33866	1.15826	1.39172
0.003472	5082.27	5180.15	5667.88	5414.52										1	0.786543	0.1734	0.178765
0.083333	4997.39	5468.56	4734.78	5257.95										2	0.104769	0.0331515	0.0310089
0.166667	5383.95	4722.81	4753.49	6505.31
0.25	5890.05	4894.01	5260.39	6311.09
1	4430.55	3275.57	4387.4	4612.07
2	3440.35	2717.18	3196.8	3378.26
4	2642.1	2563.39	2425.94	3604.46
6	1887.29	1887.01	2305.27	1664.09
7	1489.78	1701.35	1742.07	1899.88
6 mg/kg HER2-XPAT (n=12):
Nominal Time Post End Of Infusion (Days)	HER2-XPAT Plasma concentration (nM)
0.003458	1110	1180	1180	1030	940	921	1180	1070	1150	958	1026	1120
0.166667	1052	944	1090	1000	911	794	1020	1170	999	940	838	1022
0.5	876	1200	943	889	782	750	1110	841	900	885	791	920
1	758	822	847	913	702	655	965	879	853	629	679	814
2	477	532	725	555	482	499	765	590	611	464	489	599
3	456	505	539	433	283	352	632	464	543	448	451	476
4	451	447	396	412	324	282	526	521	399	412	422	428
6	337	369	299	284	212	187	365	315	402	252	290	352
6.95833	274	292	257	196	174	141	301	220	336	259	294	251
2 mg/kg HER2-XPAT (n=12):
Nominal Time Post End Of Infusion (Days)	HER2-XPAT Plasma concentration (nM)
0.003458	385	413	323	446	441	343	488	336	384	316	384	463
0.166667	390	412	419	409	358	283	365	314	343	301	344	298
0.5	330	337	386	348	312	283	407	326	346	335	347	395
1	323	257	336	335	285	235	278	257	219	243	268	321
2	199	207	173	219	183	174	190	198	174	182	142	206
3	184	166	165	173	131	148	164	144	155.9	167	157	173
4	136	129	121	140	121	134	147	134	127.8	137	130	148
6	115	103	110.5	115	84.9	94.9	102.9	106.7	85.3	101.9	98.5	132
6.95833	101.1	87.3	67	118	86.5	94.9	99.2	93.2	71.6	86.8	85.7	101
Fig 5d CD25+ CD4+ T cells
Dose(mg/Kg)	HER2-XPAT protein (%)				HER2-uTCE (%)
0.06					11.4
0.1					25.4
0.2					50
0.25					27.1	22.6
2	7.4	6.1	7.5	3.6
2.5	4.4
7.5	4.6
10	6.8	5.5
15	8
21.1	6.7
25	13.7	12.8	12.2	8.7
50	5.4	8
Fig. 5e CD25+ Cd8+ T cells
Dose(mg/Kg)	HER2-XPAT protein (%)				HER2-uTCE (%)
0.06					21.6
0.1					27.9
0.2					43.5
0.25					57.6	53.4
2	0.8	1.2	4.6	4
2.5	0.8
7.5	1.4
10	1	1.3
15	3.5
21.1	1
25	7.8	8.7	7.6	8.8
50	0.9	0.6
Fig. 5f TNF-alpha
Dose(mg/Kg)	HER2-XPAT protein (%)				HER2-uTCE (%)
0.06					35.8
0.1					77.2
0.2					195.6
0.25					116.3	1529.6
0.3					40098.9
1					114364
6					123072
0.5	0	86
2	0	0	0	0
2.5	0
7.5	0
8	0	0
10	0	0
15	0
21.1	0
25	118.8	0	22.2	24.9
42	19.7	94.4	100
50	245.1	120.1
Fig. 5g IL-6
Dose(mg/Kg)	HER2-XPAT protein (%)				HER2-uTCE (%)
0.06					529.2
0.1					1757.6
0.2					10868.5
0.25					20776.6	32382.6
0.3					31082.6
1					82590
6					927313
0.5	475.5	81.5
2	236	128.8	933.4	258.8
2.5	391.8
7.5	414.2
8	156.4	208.9
10	996.3	112.2
15	1470.3
21.1	1321.9
25	4275.27	277.634	371.6	299.1
42	1331.6	968.8	1024.7
50	14960.2	1345
Fig. 5h INF-gamma
Dose(mg/Kg)	HER2-XPAT protein (%)				HER2-uTCE (%)
0.06					0
0.1					58.5
0.2					69.6
0.25					102.8	197
0.3					149.21
1					366.13
6					786.38
0.5	0	143.8
2	0	0	0	0
2.5	0
7.5	23.6
8	21	0
10	0	0
15	0
21.1	20.2
25	0	27.4	23.7	0
42	0	0	0
50	0	0
