# Supplementary material for: Precision-activated T-cell engagers targeting HER2 or EGFR and CD3 mitigate on-target, off-tumor toxicity for immunotherapy in solid tumors
Source: Nat Cancer. 2023 Mar 30;4(4):485–501. doi: 10.1038/s43018-023-00536-9 (PMC10132983; doi:10.1038/s43018-023-00536-9)
Supplement: Supplementary file 7 — Statistical source data. [file 43018_2023_536_MOESM7_ESM.xlsx]

## Sheet: Fig. 6
Fig. 6a Plasma concentrations following a single IV administration of HER2-XPAT (n=6) and HER2-XPAT-NoClvSite (n=4).
Nominal Time Post End Of Infusion (Hours)	Dose Normalized Plasma Concentration (nM/[mg/kg dose])
	HER2-XPAT (n=6)						HER2-XPAT-NoClvSite (n=4)
0.0833333	203.291	207.206	179.323	226.715	216.581	164.829	227.882	163.159	200.963	193.23
2	199.895	218.742	N/A	189.391	210.318	N/A	182.856	N/A	209.251	N/A
4	215.358	188.913	223.009	190.14	260.212	153.552	196.556	181.473	201.742	141.158
6	235.602	195.76	161.394	210.416	252.444	195.251	176.565	194.835	183.082	159.427
24	177.222	131.023	111.678	175.496	184.483	131.424	162.51	148.078	170.855	136.04
48	137.614	108.687	76.2979	127.872	135.13	91.3486	141.158	125.686	114.834	114.503
96	105.684	102.536	60.5144	97.0376	144.178	58.395	112.199	110.03	70.2888	107.425
144	75.4916	75.4802	54.0202	92.2107	66.5638	54.2221	89.9685	99.6104	57.6224	97.5975
168	59.5912	68.054	44.3623	69.6826	75.9951	48.6976	84.8254	83.5071	47.9313	108.535
	N/A = not available
Fig 6b. Plasma concentrations of HER2-XPAT(1x-N) and HER2 XPAT(1x-C) relative to the entire HER2-XPAT, following a single IV dose of HER2-XPAT.
25 mg/kg HER2-XPAT:
Nominal Time Post End Of Infusion (Hours)	% of XTENylated species
	HER2-XPAT(1x-C)		HER2-XPAT(1x-N)
	Female	Male	Female	Male
6	0.133	0.148	0.645	0.722
24	1.03	0.734	0.914	0.832
96	1.48	1.22	1.41	1.45
42 mg/kg HER2-XPAT:
Nominal Time Post End Of Infusion (Hours)	% of XTENylated species
	HER2-XPAT(1x-C)		HER2-XPAT(1x-N)
	Female	Male	Female	Male
4	0.0834	0.121	0.522	0.121
24	2.46	0.601	3.04	0.83
96	2.479	1.66	3.348	2.22
Fig. 6c Quantification of cleavage products with a similar molecular weight to the uTCE generated following incubation of fluorescent-labeled HER2-XPAT in plasma from cancer patients, patients with inflammatory diseases, healthy donors, and NHPs (with and without drug-induced inflammation)
Human samples					Healthy non-human primates				Non-human primates with drug-induced inflammation
Human Sample Description	Lot Number				Condition	Lot number			Animal ID	Hours Post	Condition
										BOI
		HER2-XPAT					HER2-XPAT					HER2-XPAT(uTCE)
		(uTCE)					(uTCE)		2001a	Predose	Healthy	3.1%
Healthy	HMN168642	2.0%			Healthy	CYN282819	2.2%			2	Inflammation	2.9%
Healthy	HMN168638	2.0%			Healthy	CYN282820	2.7%			4	Inflammation	3.7%
Healthy	HMN168639	1.9%			Healthy	CYN282818	2.2%		4001b	Predose	Healthy	2.5%
Healthy	HMN168640	2.6%			Healthy	CYN282821	2.9%			2	Inflammation	3.2%
Lung cancer	HMN88660	6.2%								4	Inflammation	3.4%
Lung cancer	HMN88661	3.2%							Abbreviations: BOI, beginning of (continuous) infusion.
Lung cancer	HMN88662	4.5%							a Animal 2001 was administered a 1hour IV infusion of EGFR(uTCE) at 15 μg/kg, followed by a continuous infusion at 132 μg/kg/day, for approximately 30 hours.
Lung cancer	HMN88663	2.6%							b Animal 4001 was administered a continuous infusion of HER2-XPAT(uTCE) at 6 mg/kg/day for approximately 10 hours
Lung cancer	HMN88664	2.9%
Lung cancer	HMN88665	1.8%
Lung cancer	HMN88667	4.7%
Breast cancer	HMN88668	5.5%
Breast cancer	HMN88669	2.0%
Breast cancer	HMN88673	4.0%
Colon cancer	HMN88671	2.3%
RA	HMN101674	3.2%
RA	HMN101675	3.8%
RA	HMN101676	4.3%
RA	HMN101677	4.1%
RA	HMN101680	3.7%
RA	HMN101681	2.9%
RA	HMN101682	4.3%
RA	HMN101683	2.7%
MS	HMN101684	2.8%
MS	HMN101685	2.5%
MS	HMN101686	4.5%
MS	HMN101687	6.2%
MS	HMN101688	5.5%
MS	HMN101689	4.9%
SLE	HMN101691	2.3%
SLE	HMN101692	3.3%
SLE	HMN101693	3.2%
SLE	HMN101694	2.9%
SLE	HMN101695	2.9%
SLE	HMN101697	5.0%
SLE	HMN101698	3.8%
SLE	HMN101699	3.0%
IBD	HMN101700	5.4%
IBD	HMN101701	3.4%
IBD	HMN101702	3.3%
IBD	HMN101703	6.0%
IBD	HMN101704	4.5%
Abbreviations: IBD, inflammatory bowel disease; MS, multiple sclerosis; RA, rheumatoid arthritis; SLE, systemic lupus erythematosus.
