# Supplementary material for: Precision-activated T-cell engagers targeting HER2 or EGFR and CD3 mitigate on-target, off-tumor toxicity for immunotherapy in solid tumors
Source: Nat Cancer. 2023 Mar 30;4(4):485–501. doi: 10.1038/s43018-023-00536-9 (PMC10132983; doi:10.1038/s43018-023-00536-9)
Supplement: Supplementary file 8 — Statistical source data. [file 43018_2023_536_MOESM8_ESM.xlsx]

## Sheet: Fig. 7
Fig. 7a In vitro activity of the EGFR XPAT and its corresponding unmasked EGFR-TCE against HT-29 (BRAFmut+ cells) in vitro
pM	EGFR-PAT AP2258A		EGFR-XPAT AP2253C		EGFR-XPAT AP2269
1000	2.9	2.1
333	3.8	3.6
111	4.4	4.2
37	5.5	5
12	8.5	9.4
4.1	24.8	21.5
1.4	119.5	111.8
0.5	140.4	132.8
0.15	134.1	132.5
0.05	139.5	139.8
0.02	131.3	137.2
300000			38.3	34.7	43.6	47.1
100000			42.4	48.1	53.3	40.9
33333			82	81.2	59.6	60.6
11111			129.8	119.1	79	73.9
3704			135.6	128.1	117.9	118.5
1234.6			140.6	141.4	138.6	138
411.5			146.6	127.8	139.8	134.8
137.2			143.6	131.6	136	130.2
45.72			144.6	128.8	134.4	134.5
15.24			137.8	132.1	131.7	130
5.08			137.4	134.9	129.9	123
Fig. 7b TGI in the HT 29 huPBMC-engrafted xenograft model (EGFR-XPAT and EGFR-uTCE)
Tumor Volume (mm3)
day	Vehicle						uTCE						XPAT 1mg/kg						XPAT 2.5mg/kg
17	19.2	18.6	20	20	21.2	19.2	21	19.1	17.3	19.3	21.3	18.8	21.2	20	20.7	19.6	20.1	18.8	18.1	20.7	18.8	20	20.2	20.5
20	19.2	17.9	19.4	19	19.2	17.9	19.8	18	18	19	20.4	19.1	20.3	19.5	19.6	18	18.8	18	17.3	19.4	18.4	19	19.2	19
25	18.6	18.6	19.9	19.4	18.9	18.2	19.4	18.5	19.7	18.7	19.7	19.7	20.2	19.8	20.3	18.8	19.2	18.3	18.1	19.7	19	19.5	19.2	19.2
32	19	17.5	19.6	19.1	18.8	18.6	20.7	19.1	18.9	19.4	19.8	20.3	21.1	20	20.9	19.9	19.4	19.6	19.1	21.5	18.9	20.6	20.5	20.6
35	18	16.5	19.5	18	17.8	18.8	20.3	18.7	17.8	18	18.2	18.9	21.7	19.7	20.1	19.5	19.3	18.6	18.7	21.4	18.5	18.7	19.6	20.2
39	18.8	15.2	19.6	17.5	17.1	17.6	20.8	18.6	15.2	16.5	16	19	20.3	16.7	20.1	19.3	18.8	17.7	19	20.1	19.2	17.6	18.7	19.7
42	19.5	15.1	18.8	17.1	15.7	18.5	21.6	18.1	13.2	15.3		19.7	19.3	15.7	19.4	18.9	18	17.8	19.3	17.7	18.1	16.5	17.8	19.6
45	19.9		17.9	16.8		18.8	21.7	17.3				19.2	18.8		19.1	18.4	17.2	16.8	18.4	16.2	17.5	14.4	17.8	18.8
AX22-28	HT29	Fig7b
Body Weight (g)
day	Vehicle						uTCE						XPAT 1mg/kg						XPAT 2.5mg/kg
17	273.82	65.06	105.06	159.45	91.11	123.09	166.33	129.09	261.8	167.34	71.17	77.11	92.34	85.91	114.92	173.53	128.11	199.91	125.73	199.29	173.53	107.81	77.29	121.66
20	229.1	111.16	150.65	207.88	160.25	208.56	205.93	160.21	274.96	263.7	94.22	88.63	102.25	132.76	164.84	167.89	157.9	180.61	149.46	274.15	167.24	160.21	161.6	145.04
25	370.16	139.33	192.03	286.9	240.44	311.35	186.15	116.56	71.31	220.68	91.32	54.66	138.64	106.16	156.45	204.36	181.23	185.6	155.47	238.61	117.31	142.69	149.65	222.07
32	609.53	190.13	247.62	413.21	490	496.42	49.55	17.97	43.72	24.77	8.32	12.44	79.79	76.3	64.53	171.9	115.42	264.36	31.4	113.65	29.06	63.1	94.74	136.72
35	771.5	236.87	282.35	554.66	592.89	758.09	19.33	35.65	44.08	13.9	12.79	3.78	101.72	117.76	43.06	112.44	144.41	250.58	30.82	88.54	15.67	40.77	78.41	139.4
39	630.13	201.45	348.92	488.63	601.88	691.61	19.02	16.67	33.79	4	9.19	4	124.97	83.29	24.32	92.19	63.16	140.87	26.58	56.42	17.44	21.8	55.44	66.98
42	614.71	329.49	369.95	486.02	479.9	1015.52	14.61	28.09	21.15	4		3.28	173.23	55.33	22.42	78.02	65.89	208.61	16.53	32.51	18.24	30.08	43.42	35.23
45	816.58		442.81	496.69		1012.81	4	12.31				4	181.46		19.64	58.91	49.03	260.38	16.74	28.12	12.55	17.6	19.15	62.17
Fig. 7c PK following a single dose of EGFR-XPAT and unmasked EGFR-TCE in NHPs.
1 mg/kg EGFR-XPAT (n=1):
Nominal Time Post End Of Infusion (Days)	EGFR-XPAT Plasma concentration (nM)
0.020833	133.597
0.125	121.074
0.25	91.125
0.5	56.237
1	40.602
2	12.783
2.97917	5.769
0.46 mg/kg EGFR-XPAT (n=2):
Nominal Time Post End Of Infusion (Days)	EGFR-XPAT Plasma concentration (nM)
0.020833	82.634	81.088
0.041667	84.094	62.157
0.083333	75.277	72.868
0.166667	56.957	51.995
0.25	42.939	50.74
0.333333	29.223	40.811
1	9.218	13.302
2	4.623	9.289
3	2.323	5.072
4	1.26	4.06
6	0.244	2.181
7	0.116	1.251
0.23 mg/kg EGFR-XPAT (n=2):
Nominal Time Post End Of Infusion (Days)	EGFR-XPAT Plasma concentration (nM)
0	33.908	28.567
0.020833	32.973	27.104
0.0625	27.988	26.253
0.145833	25.808	20.949
0.229167	24.858	16.131
0.3125	21.008	11.09
0.479167	15.523	8.348
0.979167	9.571	3.928
1.97917	4.669	2.868
2.97917	2.906	1.596
3.97917	1.584	1.186
5.97917	0.685	0.545
6.97917	0.51	0.328
0.0255 mg/kg EGFR-XPAT (n=2):
Nominal Time Post End Of Infusion (Days)	EGFR-XPAT Plasma concentration (nM)
0	4.92	3.936
0.020833	4.852	4.367
0.0625	4.74	4.341
0.145833	3.496	3.912
0.229167	3.732	3.374
0.3125	3.07	3.864
0.479167	2.106	3.36
0.979167	3.285	2.404
1.97917	1.276	1.938
2.97917	1.03	1.102
3.97917	0.688	0.785
5.97917	0.19	0.41
6.97917	0.102	0.282
0.0085 mg/kg EGFR-XPAT (n=2):
Nominal Time Post End Of Infusion (Days)	EGFR-XPAT Plasma concentration (nM)
0	1.904	1.82
0.041667	2.319	2.117
0.083333	1.925	1.95
0.166667	1.783	1.938
0.25	1.749	1.765
0.333333	1.486	1.683
0.5	1.375	1.37
1	1.134	1.077
2	0.914	0.657
3	0.573	0.439
4	0.371	0.183
7	0.098	0.001
0.033 mg/kg/day EGFR-uTCE (n=1):
Nominal Time Post End Of Infusion (Days)	EGFR-uTCE Plasma concentration (nM)
-1	0.708257
0	0.697156
0.0208333	0.607919
0.0833333	0.633653
