# Supplementary material for: Precision-activated T-cell engagers targeting HER2 or EGFR and CD3 mitigate on-target, off-tumor toxicity for immunotherapy in solid tumors
Source: Nat Cancer. 2023 Mar 30;4(4):485–501. doi: 10.1038/s43018-023-00536-9 (PMC10132983; doi:10.1038/s43018-023-00536-9)
Supplement: Supplementary file 9 — Statistical source data. [file 43018_2023_536_MOESM9_ESM.xlsx]

## Sheet: Extended Data Figure 1
Extended Data Fig. 1. Binding affinity of HER2-XPAT and its partially and fully unmasked metabolites to cynomolgus monkey HER2 and CD3
Source data SPR sensorgrams are presented in Supplementary Figures 11 to 18
	KD(nM)			KD(nM)			KD(nM)			KD(nM)
HER-XPAT protein:cyHER2-Fc	26.1		HER2(1x-N):cyHER2-Fc	8.7		HER2(1x-C):cyHER2-Fc	5.6		HER2-uTCE:cyHER2-Fc	2.4
HER-XPAT protein:cyHER2-Fc	24.4		HER2(1x-N):cyHER2-Fc	8.6		HER2(1x-C):cyHER2-Fc	4		HER2-uTCE:cyHER2-Fc	2
HER-XPAT protein:cyHER2-Fc	21.2		HER2(1x-N):cyHER2-Fc	6.6		HER2(1x-C):cyHER2-Fc	5.3		HER2-uTCE:cyHER2-Fc	2.9
HER-XPAT protein:cyHER2-Fc	26.7		HER2(1x-N):cyHER2-Fc	6.3		HER2(1x-C):cyHER2-Fc	4.4		HER2-uTCE:cyHER2-Fc	1.4
HER-XPAT protein:cyHER2-Fc	22.9		HER2(1x-N):cyHER2-Fc	6.1		HER2(1x-C):cyHER2-Fc	4		HER2-uTCE:cyHER2-Fc	2.4
HER-XPAT protein:cyHER2-Fc	22		HER2(1x-N):cyHER2-Fc	6		HER2(1x-C):cyHER2-Fc	4.2		HER2-uTCE:cyHER2-Fc	1.4
HER-XPAT protein:cyHER2-Fc	18.4		HER2(1x-N):cyHER2-Fc	4.8		HER2(1x-C):cyHER2-Fc	4		HER2-uTCE:cyHER2-Fc	1.5
HER-XPAT protein:cyHER2-Fc	17.7		HER2(1x-N):cyHER2-Fc	5.2		HER2(1x-C):cyHER2-Fc	4.6		HER2-uTCE:cyHER2-Fc	1.5
HER-XPAT protein:cyHER2-Fc	16.4
HER-XPAT protein:cyHER2-Fc	13.1
HER-XPAT protein:cyHER2-Fc	12.2
	KD(nM)			KD(nM)			KD(nM)			KD(nM)
HER-XPAT protein:cyCD3e-Fc	127.9		HER2(1x-N):cyCD3e-Fc	36.1		HER2(1x-C):cyCD3e-Fc	56.3		HER2-uTCE:cyCD3e-Fc	26
HER-XPAT protein:cyCD3e-Fc	122.4		HER2(1x-N):cyCD3e-Fc	39.6		HER2(1x-C):cyCD3e-Fc	48.3		HER2-uTCE:cyCD3e-Fc	20
HER-XPAT protein:cyCD3e-Fc	133.1		HER2(1x-N):cyCD3e-Fc	45.5		HER2(1x-C):cyCD3e-Fc	48.6		HER2-uTCE:cyCD3e-Fc	22.9
HER-XPAT protein:cyCD3e-Fc	132.8		HER2(1x-N):cyCD3e-Fc	48.3		HER2(1x-C):cyCD3e-Fc	36.6		HER2-uTCE:cyCD3e-Fc	23.4
HER-XPAT protein:cyCD3e-Fc	138.9		HER2(1x-N):cyCD3e-Fc	58.4		HER2(1x-C):cyCD3e-Fc	47.7		HER2-uTCE:cyCD3e-Fc	16.8
HER-XPAT protein:cyCD3e-Fc	153.1		HER2(1x-N):cyCD3e-Fc	24.6		HER2(1x-C):cyCD3e-Fc	51		HER2-uTCE:cyCD3e-Fc	19.2
HER-XPAT protein:cyCD3e-Fc	135.3		HER2(1x-N):cyCD3e-Fc	40.2		HER2(1x-C):cyCD3e-Fc	47.6		HER2-uTCE:cyCD3e-Fc	22.5
HER-XPAT protein:cyCD3e-Fc	150.5		HER2(1x-N):cyCD3e-Fc	58.3		HER2(1x-C):cyCD3e-Fc	43.9		HER2-uTCE:cyCD3e-Fc	17.3
HER-XPAT protein:cyCD3e-Fc	163		HER2(1x-N):cyCD3e-Fc	42.9
HER-XPAT protein:cyCD3e-Fc	132.5		HER2(1x-N):cyCD3e-Fc	41.2
HER-XPAT protein:cyCD3e-Fc	154.2		HER2(1x-N):cyCD3e-Fc	47.1
HER-XPAT protein:cyCD3e-Fc	139.4		HER2(1x-N):cyCD3e-Fc	44.4
