# Supplementary material for: Precision-activated T-cell engagers targeting HER2 or EGFR and CD3 mitigate on-target, off-tumor toxicity for immunotherapy in solid tumors
Source: Nat Cancer. 2023 Mar 30;4(4):485–501. doi: 10.1038/s43018-023-00536-9 (PMC10132983; doi:10.1038/s43018-023-00536-9)
Supplement: Supplementary file 10 — Statistical source data. [file 43018_2023_536_MOESM10_ESM.xlsx]

## Sheet: Extended Data Figure 2
Extended Data Fig. 2. Target-dependent T-cell activation with HER2-XPAT and unmasked HER2-TCE.
uTCE+BT-474	Relative luminescence units
pM	HER2.2-CD3.23 PAT
20000	156586	154467
3333.33	140301	144480
555.556	101370	104697
92.5926	65138	69594
15.4321	16623	16991
2.57202	2648	2910
0.428669	1427	1470
0.07	1319	1451
uTCE-BT-474
20000	2705
XPAT+BT-474
800000	29360	31582
133333	13846	12789
22222.2	3521	3867
3703.7	1717	2425
617.284	1457	1743
102.881	1350	1540
17.1468	1484	1385
2.5	1189	1300
XPAT-BT-474
800000	2285
