# Supplementary material for: Precision-activated T-cell engagers targeting HER2 or EGFR and CD3 mitigate on-target, off-tumor toxicity for immunotherapy in solid tumors
Source: Nat Cancer. 2023 Mar 30;4(4):485–501. doi: 10.1038/s43018-023-00536-9 (PMC10132983; doi:10.1038/s43018-023-00536-9)
Supplement: Supplementary file 11 — Statistical source data. [file 43018_2023_536_MOESM11_ESM.xlsx]

## Sheet: Extended Data Figure 3
Extended Data Fig. 3. Binding affinity of EGFR-XPAT to human and cynomolgus monkey EGFR and CD3.
Source data SPR sensorgrams are presented in Supplementary Figures 19 to 22
	KD(nM)			KD(nM)
EGFR-XPAT:huHER2-Fc	0.8		EGFR-XPAT:huCD3-Fc	484
EGFR-XPAT:huHER2-Fc	0.9		EGFR-XPAT:huCD3-Fc	487
EGFR-XPAT:huHER2-Fc	0.9		EGFR-XPAT:huCD3-Fc	503
EGFR-XPAT:huHER2-Fc	1.1		EGFR-XPAT:huCD3-Fc	418
EGFR-XPAT:huHER2-Fc	1.1		EGFR-XPAT:huCD3-Fc	422
EGFR-XPAT:huHER2-Fc	1.1		EGFR-XPAT:huCD3-Fc	420
EGFR-XPAT:huHER2-Fc	0.9		EGFR-XPAT:huCD3-Fc	469
EGFR-XPAT:huHER2-Fc	0.9		EGFR-XPAT:huCD3-Fc	483
EGFR-XPAT:huHER2-Fc	0.9		EGFR-XPAT:huCD3-Fc	502
EGFR-XPAT:huHER2-Fc	1		EGFR-XPAT:huCD3-Fc	418
EGFR-XPAT:huHER2-Fc	1		EGFR-XPAT:huCD3-Fc	426
EGFR-XPAT:huHER2-Fc	1		EGFR-XPAT:huCD3-Fc	440
	KD(nM)			KD(nM)
EGFR-XPAT:cyHER2-Fc	0.8		EGFR-XPAT:cyCD3-Fc	470
EGFR-XPAT:cyHER2-Fc	0.9		EGFR-XPAT:cyCD3-Fc	470
EGFR-XPAT:cyHER2-Fc	0.7		EGFR-XPAT:cyCD3-Fc	469
EGFR-XPAT:cyHER2-Fc	1.1		EGFR-XPAT:cyCD3-Fc	421
EGFR-XPAT:cyHER2-Fc	1.1		EGFR-XPAT:cyCD3-Fc	428
EGFR-XPAT:cyHER2-Fc	1.2		EGFR-XPAT:cyCD3-Fc	445
EGFR-XPAT:cyHER2-Fc	0.9		EGFR-XPAT:cyCD3-Fc	481
EGFR-XPAT:cyHER2-Fc	0.9		EGFR-XPAT:cyCD3-Fc	485
EGFR-XPAT:cyHER2-Fc	1.1		EGFR-XPAT:cyCD3-Fc	508
EGFR-XPAT:cyHER2-Fc	1.1		EGFR-XPAT:cyCD3-Fc	409
EGFR-XPAT:cyHER2-Fc	1.1		EGFR-XPAT:cyCD3-Fc	429
EGFR-XPAT:cyHER2-Fc	1.2		EGFR-XPAT:cyCD3-Fc	444
